# Supplementary material for: Singing modulates parvalbumin interneurons throughout songbird forebrain vocal control circuitry
Source: PLoS One. 2017 Feb 24;12(2):e0172944. doi: 10.1371/journal.pone.0172944 (PMC5325550; doi:10.1371/journal.pone.0172944)
Supplement: S1 Data — (TXT) [file pone.0172944.s001.txt]

nucleus	context	batch	ID	#pv/sq-mm	#egr1/sq-mm	pct_PV_expressing EGR1	PV luminance
areax	FD	Batch 2	White28Brown99	458.3333325	4416.666675	19.54887218	48.71200572
areax	FD	Batch 3	Red89Red90	300	4187.5	20.1754386	57.61976945
areax	FD	Batch 4	Red39Red40	381.25	2993.75	49.3902439	50.54968193
areax	FD	Batch 5	Red28Red78	459.375	1046.875	30.1369863	50.98139931
areax	FD	Batch 6_A	Yellow53Purple34	215.625	3056.25	13.13131313	30.94193134
areax	FD	Batch 6_B	Black48Black98	412.5	1771.875	30	60.7339463
areax	SILENCE	Batch 2	Orange14Pink15	375	62.5	28.65497076	30.74296403
areax	SILENCE	Batch 3	Red39Red89	206.25	693.75	3.361344538	34.52302966
areax	SILENCE	Batch 4	Red29Red30	406.25	175	0	12.3717699
areax	SILENCE	Batch 5	Red27Red77	359.375	234.375	1.219512195	34.72203731
areax	SILENCE	Batch 6_A	Black47Black97	253.125	250	9.482758621	35.06095716
areax	SILENCE	Batch 6_B	Black8	293.75	50	0.704225352	39.7118583
areax	UD	Batch 2	Red16Red66	318.75	5150	23.80952381	39.57242553
areax	UD	Batch 3	Black4	287.5	10081.25	37.6	55.14219047
areax	UD	Batch 4	Black30	262.5	4200	61.36363636	38.31572085
areax	UD	Batch 5	Red6Red56	328.125	8546.875	49.6124031	57.27631909
areax	UD	Batch 6_A	Orange115Pink116	262.5	9059.375	53.7037037	31.80132565
areax	UD	Batch 6_B	Black45Black95	290.625	6303.125	45.51724138	51.19229531
HVCltl	FD	Batch 2	White28Brown99	191.75	3741.75	50	47.8109607
HVCltl	FD	Batch 3	Red89Red90	350	2912.5	21.73913043	52.5391154
HVCltl	FD	Batch 4	Red39Red40	387.5	1937.5	58.06451613	39.58374218
HVCltl	FD	Batch 5	Red28Red78	206.25	3168.75	26.31578947	58.75251565
HVCltl	FD	Batch 6_A	Yellow53Purple34	293.75	2940.625	24.13793103	63.04829647
HVCltl	FD	Batch 6_B	Black48Black98	303.125	1593.75	46.15384615	63.49931781
HVCltl	SILENCE	Batch 2	Orange14Pink15	275	0	0	14.81484728
HVCltl	SILENCE	Batch 3	Red39Red89	337.5	900	0	28.33021173
HVCltl	SILENCE	Batch 4	Red29Red30	337.5	18.75	0	25.07368005
HVCltl	SILENCE	Batch 5	Red27Red77	253.125	162.5	0	41.53627318
HVCltl	SILENCE	Batch 6_A	Black47Black97	262.5	87.5	0	28.0308488
HVCltl	SILENCE	Batch 6_B	Black8	328.125	87.5	0	84.23136631
HVCltl	UD	Batch 2	Red16Red66	175	3541.75	44.44444444	32.30032527
HVCltl	UD	Batch 3	Black4	431.25	6000	48.14814815	53.37012052
HVCltl	UD	Batch 4	Black30	275	1662.5	35	36.01243016
HVCltl	UD	Batch 5	Red6Red56	443.75	4965.625	0	79.29414774
HVCltl	UD	Batch 6_A	Orange115Pink116	284.375	5303.125	50	56.78784979
HVCltl	UD	Batch 6_B	Black45Black95	221.875	2843.75	40	86.97420667
HVCmed	FD	Batch 2	White28Brown99	262.5	4250	28	32.6304368
HVCmed	FD	Batch 3	Red89Red90	287.5	2237.5	50	41.20620665
HVCmed	FD	Batch 4	Red39Red40	212.5	1275	46.42857143	49.74866171
HVCmed	FD	Batch 5	Red28Red78	192.7083333	2471.875	16.66666667	24.37258055
HVCmed	FD	Batch 6_A	Yellow53Purple34	237.5	2965.625	34.7826087	50.30211146
HVCmed	FD	Batch 6_B	Black48Black98	200	1318.75	40.90909091	60.65776682
HVCmed	SILENCE	Batch 2	Orange14Pink15	583.25	16.75	0	53.38481682
HVCmed	SILENCE	Batch 3	Red39Red89	191.75	400	0	38.37480063
HVCmed	SILENCE	Batch 4	Red29Red30	100	0	0	29.94038452
HVCmed	SILENCE	Batch 5	Red27Red77	225	96.875	0	42.40067746
HVCmed	SILENCE	Batch 6_A	Black47Black97	203.125	68.75	0	29.88090906
HVCmed	SILENCE	Batch 6_B	Black8	253.125	0	12.5	29.39420053
HVCmed	UD	Batch 2	Red16Red66	116.75	3366.75	29.41176471	39.85137576
HVCmed	UD	Batch 3	Black4	268.75	3031.25	25.92592593	47.26408641
HVCmed	UD	Batch 4	Black30	141.75	1208.25	35.29411765	42.60982625
HVCmed	UD	Batch 5	Red6Red56	278.125	2678.125	42.85714286	80.13016043
HVCmed	UD	Batch 6_A	Orange115Pink116	231.25	3806.25	50	39.8139237
HVCmed	UD	Batch 6_B	Black45Black95	187.5	2059.375	38.88888889	62.35596828
lman	FD	Batch 2	White28Brown99	533.3333333	3066.666667	7.692307692	35.73986942
lman	FD	Batch 3	Red89Red90	811.1111111	433.3333333	14.58333333	35.92923029
lman	FD	Batch 4	Red39Red40	696.4444444	933.3333333	82.14285714	33.29750833
lman	FD	Batch 5	Red28Red78	722.2222222	66.66666667	25.92592593	28.18599138
lman	FD	Batch 6_A	Yellow53Purple34	461.1111111	2922.222222	41.66666667	36.90005021
lman	FD	Batch 6_B	Black48Black98	600	2061.111111	24.13793103	26.62802705
lman	SILENCE	Batch 2	Orange14Pink15	666.6666667	22.22222222	15.38461538	26.21981441
lman	SILENCE	Batch 3	Red39Red89	444.4444444	177.7777778	8.823529412	32.91169952
lman	SILENCE	Batch 4	Red29Red30	577.7777778	0	2.272727273	21.3206494
lman	SILENCE	Batch 5	Red27Red77	588.8888889	22.22222222	0	16.96432905
lman	SILENCE	Batch 6_A	Black47Black97	494.4444444	38.88888889	0	23.67461829
lman	SILENCE	Batch 6_B	Black8	661.1111111	16.66666667	0	51.69781721
lman	UD	Batch 2	Red16Red66	377.7777778	3133.333333	23.80952381	40.23617664
lman	UD	Batch 3	Black4	1166.666667	3500	15	41.52981258
lman	UD	Batch 4	Black30	611.1111111	1366.666667	11.11111111	24.88761544
lman	UD	Batch 5	Red6Red56	588.8888889	205.5555556	55.26315789	13.79360049
lman	UD	Batch 6_A	Orange115Pink116	883.3333333	3788.888889	48.48484848	35.63834572
lman	UD	Batch 6_B	Black45Black95	762.9629644	1725.925924	51.51515152	44.28466062
ra	FD	Batch 2	White28Brown99	487.5	150	68.57142857	36.92483302
ra	FD	Batch 3	Red89Red90	706.25	143.75	30.26315789	46.66057886
ra	FD	Batch 4	Red39Red40	1075	225	34.31372549	45.11332149
ra	FD	Batch 5	Red28Red78	1021.875	609.375	15	33.37843472
ra	FD	Batch 6_A	Yellow53Purple34	981.25	543.75	20	69.73274136
ra	FD	Batch 6_B	Black48Black98	843.75	468.75	6.25	27.91619937
ra	SILENCE	Batch 2	Orange14Pink15	1031.25	0	22.31404959	32.73014712
ra	SILENCE	Batch 3	Red39Red89	531.25	43.75	16	41.27856035
ra	SILENCE	Batch 4	Red29Red30	862.5	50	1.298701299	24.28057181
ra	SILENCE	Batch 5	Red27Red77	640.625	25	1.333333333	36.5611578
ra	SILENCE	Batch 6_A	Black47Black97	815.625	34.375	8.75	46.5757413
ra	SILENCE	Batch 6_B	Black8	868.75	71.875	8.108108108	45.62482151
ra	UD	Batch 2	Red16Red66	762.5	462.5	25	25.44413263
ra	UD	Batch 3	Black4	912.5	1206.25	44	39.15028384
ra	UD	Batch 4	Black30	531.25	237.5	12.5	23.90265941
ra	UD	Batch 5	Red6Red56	896.875	1253.125	60.36036036	60.78559933
ra	UD	Batch 6_A	Orange115Pink116	812.5	1425	21.875	47.10751218
ra	UD	Batch 6_B	Black45Black95	634.375	450	41.07142857	64.6191296
