# Supplementary material for: Singing modulates parvalbumin interneurons throughout songbird forebrain vocal control circuitry
Source: PLoS One. 2017 Feb 24;12(2):e0172944. doi: 10.1371/journal.pone.0172944 (PMC5325550; doi:10.1371/journal.pone.0172944)
Supplement: S2 Data — (TXT) [file pone.0172944.s002.txt]

batch	id	context	type	percent_PV_expressing_EGR1	pv_luminance
Batch_2	White28Brown99	FD	fsi	0.188976378	28.12923894
Batch_3	Red89Red90	FD	fsi	0.270588235	49.4952109
Batch_4	Red39Red40	FD	fsi	0.493243243	46.04861806
Batch_5	Red28Red78	FD	fsi	0.305084746	46.34030411
Batch_6A	Yellow53Purple34	FD	fsi	0.114583333	26.63067147
Batch_6B	Black48Black98	FD	fsi	0.28125	58.66653257
Batch_2	Orange14Pink15	SILENCE	fsi	0.29375	37.82606415
Batch_3	Red39Red89	SILENCE	fsi	0.072727273	38.22418374
Batch_4	Red29Red30	SILENCE	fsi	0	16.99561322
Batch_5	Red27Red77	SILENCE	fsi	0.01369863	33.0202964
Batch_6A	Black47Black97	SILENCE	fsi	0.058823529	36.33960463
Batch_6B	Black8	SILENCE	fsi	0	45.1564704
Batch_2	Red16Red66	UD	fsi	0.252631579	42.54373652
Batch_3	Black4	UD	fsi	0.395833333	56.85388917
Batch_4	Black30	UD	fsi	0.621212121	36.77629909
Batch_5	Red6Red56	UD	fsi	0.504950495	57.39588838
Batch_6A	Orange115Pink116	UD	fsi	0.532258065	35.31691125
Batch_6B	Black45Black95	UD	fsi	0.453608247	50.57763862
Batch_2	White28Brown99	FD	GPe	0.5	69.29477249
Batch_3	Red89Red90	FD	GPe	0.24137931	65.744328
Batch_4	Red39Red40	FD	GPe	0.75	55.0507458
Batch_5	Red28Red78	FD	GPe	0.277777778	55.6224945
Batch_6A	Yellow53Purple34	FD	GPe	1	35.2531912
Batch_6B	Black48Black98	FD	GPe	0.375	62.80136002
Batch_2	Orange14Pink15	SILENCE	GPe	0.333333333	23.65986391
Batch_3	Red39Red89	SILENCE	GPe	0	30.82187558
Batch_4	Red29Red30	SILENCE	GPe	0	7.747926588
Batch_5	Red27Red77	SILENCE	GPe	0	36.42377822
Batch_6A	Black47Black97	SILENCE	GPe	0.153846154	33.78230968
Batch_6B	Black8	SILENCE	GPe	0.032258065	34.2672462
Batch_2	Red16Red66	UD	GPe	0.125	36.60111454
Batch_3	Black4	UD	GPe	0.538461538	53.43049176
Batch_4	Black30	UD	GPe	0.588235294	39.8551426
Batch_5	Red6Red56	UD	GPe	0.5	57.1567498
Batch_6A	Orange115Pink116	UD	GPe	0.595238095	28.28574005
Batch_6B	Black45Black95	UD	GPe	0.458333333	51.80695199
